# Supplementary material for: Progress towards malaria control targets in relation to national malaria programme funding
Source: Malar J. 2013 Jan 14;12:18. doi: 10.1186/1475-2875-12-18 (PMC3598840; doi:10.1186/1475-2875-12-18)
Supplement: Additional file 1 — all-donor and domestic funding national totals and funding per person at risk, estimated malaria cases and deaths rates in 2008 for countries outside sub-Saharan Africa, and population living in households owning ≥one ITN in sub-Saharan African countries in 2008. Countries sorted by level of all-donor funding per person at risk, separately within sub-Saharan Africa and outside sub-Saharan Africa. [file 1475-2875-12-18-S1.xlsx]

## Sheet: Additional file 1 KORENROMP ea
Additional file 1, Korenromp-EL et al., Progress toward malaria control targets in relation to national malaria program funding
17th Dec. 2012
	Donor funding total, 2003-09	Domestic funding total, 2003-09	Donor funding per person at risk, 2003-09	Domestic funding per person at risk, 2003-09	Malaria cases, 2008	Malaria deaths, 2008	People living in households with ≥1 ITNs, 2008
Sub-Saharan Africa
Swaziland	4.03903e+06	611990	25.2326	3.82322			60053.7
Rwanda	174393852	920400	17.6473	0.0931374			7.77305e+06
Gambia	2.6907e+07	2915688	16.6632	1.80565			784086
Liberia	5.90638e+07	183007	16.5121	0.0511622			1.92057e+06
Djibouti	3226004	961057	15.2172	4.53335			194977
Burundi	5.27243e+07	119000	13.2171	0.0298313			2.58982e+06
Kenya	2.78132e+08	2892362	13.0661	0.135877			1.42526e+07
Ethiopia	3.38311e+08	1.25931e+08	12.6605	4.7127			1.61058e+07
Zambia	1.42351e+08	5.58297e+06	11.6269	0.456002			7.90353e+06
Gabon	1.66685e+07	7366893	11.5957	5.12489			635456
Tanzania	4.07108e+08	0	11.2749	0			2.54641e+07
Madagascar	1.31626e+08	85021	10.5034	0.00678446			8.83439e+06
Namibia	1.48999e+07	4101299	9.83174	2.70625			1.40806e+06
Senegal	1.10877e+08	3292205	9.71939	0.288592			8.66296e+06
Benin	7.65122e+07	1.10427e+07	9.28815	1.34053			4.5723e+06
Zimbabwe	5.38243e+07	14789123	8.60288	2.36378			3.44144e+06
Malawi	1.14594e+08	4.54687e+07	8.28833	3.28865			7.77377e+06
Angola	1.28423e+08	5.91683e+07	7.22158	3.32718			5.63489e+06
Uganda	2.1e+08	29648953	7.15869	1.0107			1.38286e+07
Sudan	148567476	45589607	6.25781	1.92028			6.42365e+06
Ghana	1.33661e+08	1.06929e+07	5.8112	0.464897			1.11593e+07
Mozambique	1.25372e+08	0	5.67916	0			8.92826e+06
Mali	71503210	0	5.28002	0			1.0491e+07
Niger	5.79385e+07	3495423	4.82103	0.290852			1.04785e+07
Eritrea	19976427	0	4.79598	0			2.19384e+06
Togo	2.61844e+07	57906	4.58073	0.0101301			4.08986e+06
Guinea-Bissau	6.37924e+06	8000	4.42979	0.00555525			962167
Central African Republic	1.84152e+07	217000	4.38048	0.0516185			888352
Comoros	2.74938e+06	40279	4.1181	0.060331			195674
Congo (Democratic Republic of the)	2.38991e+08	8000000	3.93533	0.131732			3.39046e+07
Somalia	2.61835e+07	0	3.48634	0			1.75163e+06
Nigeria	4.81275e+08	40531875	3.23115	0.27212			5.3555e+07
Sierra Leone	1.66579e+07	861409	3.01245	0.155779			2.86776e+06
Burkina Faso	4.57524e+07	3.33918e+06	2.98871	0.218128			8.67242e+06
Cameroon	3.73561e+07	4.89472e+07	2.35353	3.08381			5.49966e+06
Mauritania	4.57066e+06	323774	1.88555	0.133567			316484
Cote d'Ivoire	2.05357e+07	9034151	1.08973	0.479399			2.47709e+06
Chad	4.75555e+06	23326165	0.505564	2.47981			1.14084e+06
South Africa	150000	74060399	0.0437065	21.5795			958676
Congo (Republic of the)	106776	0	0.0282065	0			477062
Botswana	0	2928077	0	3.63458			409500
	Donor funding total, 2003-09	Domestic funding total, 2003-09	Donor funding per person at risk, 2003-09	Domestic funding per person at risk, 2003-09	Malaria cases, 2008	Malaria deaths, 2008
Outside sub-Saharan Africa
Georgia	2457540	1.17936e+06	111.473	53.4953	7.0132	0.00263
Suriname	6.0088e+06	1818000	106.626	32.2604	3656.56	6.18236
Azerbaijan	3.18196e+06	7.53982e+06	31.1425	73.7939	84.1586	0.003457
Vanuatu	5035953	1600931	22.5782	7.17761	19417.3	27.3803
Lao PDR	3.8387e+07	1.569e+07	13.5212	5.52654	63914.8	182.452
Solomon Islands	6.40583e+06	6.33727e+06	12.8478	12.7103	69778.5	152.035
Bhutan	3.42183e+06	1084978	11.336	3.59437	479.067	0.787271
Timor-Leste	9.96174e+06	594225	10.5302	0.628132	152592	345.418
Papua New Guinea	4.40465e+07	391418	7.01338	0.0623242	1250436	2967.55
Tajikistan	8.58785e+06	363439	7.01223	0.296759	367.025	0.006918
Sri Lanka	1.61712e+07	15979651	6.90552	6.82373	2160.8	0.459852
Cambodia	4.00777e+07	6759800	6.01107	1.01387	232733	539.814
Guyana	2.85209e+06	3424101	5.93697	7.12768	23795.9	35.1242
Venezuela	21211635	80122896	5.2576	19.8596	75924.9	39.5322
Honduras	9.04615e+06	2.07466e+07	3.67753	8.43412	18308.3	4.01972
Nicaragua	7870841	2.52535e+06	3.22956	1.0362	1428.4	0.342781
Guatemala	1.36982e+07	11834601	2.10809	1.82128	33356.3	0.693974
Haiti	1.36325e+07	14856000	1.91777	2.08989	188876	566.067
Bolivia	7.50269e+06	9951790	1.76734	2.34425	17095.4	4.39113
Afghanistan	3.51364e+07	0	1.40117	0	707920	113.136
Rep. Korea	2318000	3735600	1.39091	2.24153	2971.94	0.09206
Philippines	4.64892e+07	4.87804e+06	1.1959	0.125484	75103.4	161.19
Yemen	1.75353e+07	14404778	1.09903	0.902818	637203	1884.64
Ecuador	4109372	1.83639e+07	1.05208	4.70153	8578.03	2.09147
Myanmar	2.64749e+07	1003000	0.944517	0.0357829	1599946	3676.01
Colombia	6022892	108457342	0.929784	16.7431	126627	107.341
Thailand	18291510	6032901	0.927863	0.306027	120760	171.011
Indonesia	7.96931e+07	1.63089e+07	0.842158	0.172345	4753111	7569.35
Nepal	1.22063e+07	4344099	0.796875	0.283601	29860.3	18.2655
Bangladesh	21758605	3016223	0.7336	0.101693	877459	1878.03
Korea, Democratic Peoples Republic of	4800000	6349493	0.654158	0.865327	19659.9	0
Iraq	984500	2023661	0.514364	1.05729	4.67553	0.002335
Viet Nam	2.65045e+07	2.97224e+07	0.492107	0.551852	35917.6	85.314
Iran (Islamic Republic of)	3.24748e+06	43259500	0.410844	5.47283	9759.01	2.86742
Dominican Republic	1562866	6.89486e+06	0.365943	1.61442	4582.56	13.7541
India	131759666	3.83561e+08	0.206363	0.600737	21706990	22986.5
Brazil	4.90749e+06	551395910	0.166131	18.6661	399250	187.295
Pakistan	1.42386e+07	15764882	0.150462	0.16659	1563857	1104.29
China	4.49292e+07	0	0.130448	0	48389.1	11.5354
Peru	234697	7100000	0.0204654	0.619115	102409	35.9472
Algeria	12000	3768326	0.0100332	3.1507	7.79842	0
Saudi Arabia	31000	149082086	0.00358745	17.2524	71.3015	0.119485
Malaysia	0	48794304	0	51.1323	20891.2	25.0386
Mexico	0	152633868	0	39.6678	2755.05	0.071222
Costa Rica	0	33720000	0	39.5622	1692.52	0.072226
Panama	0	22533447	0	12.468	869.645	0.014022
Belize	0	731288	0	7.1556	628.86	0.02187
Argentina	0	10027426	0	5.63508	151.955	0.001035
El Salvador	0	13288500	0	3.87853	38.5733	0.003509
